# Supplementary material for: Epidemiology of Fungal Bloodstream Infections and Antifungal Susceptibility in a Tertiary Care Hospital in Riyadh, Saudi Arabia: A Rare Candida Co-Infection Case
Source: Pathogens. 2025 Nov 30;14(12):1221. doi: 10.3390/pathogens14121221 (PMC12736276; doi:10.3390/pathogens14121221)
Supplement: Supplementary file 1 [file pathogens-14-01221-s001.zip]

Archive with 1 entries (1 files):
- pathogens-3940411-supplementary.pdf
